# Supplementary material for: Metabolomics and transcriptomics reveal the effect of hetero-chitooligosaccharides in promoting growth of Brassica napus
Source: Sci Rep. 2022 Dec 8;12:21197. doi: 10.1038/s41598-022-25850-7 (PMC9731942; doi:10.1038/s41598-022-25850-7)
Supplement: Supplementary file 4 — Supplementary Information 4. [file 41598_2022_25850_MOESM4_ESM.xls]

## Sheet: Z272_CK72
	Supplementary Table 1. The levels of 26 metabolites in B. napus were significantly changed under the hetero-chitooligosaccharide treatment.
Metabolite name	Alignment ID	Average Rt(min)	Quant mass	Total similarity	VIP	P-value	adj.P-value	log2(FC)	average(Z272)	average(CK72)	Z272-1	Z272-2	Z272-3	Z272-4	Z272-5	Z272-6	CK72-1	CK72-2	CK72-3	CK72-4	CK72-5	CK72-6
Pentonic Acid	357	22.83	217	762.014	1.80077	0.0163194	0.202509	4.4005	0.332744	0.0157553	0.00597133	0.472308	0.650643	0.354322	0.5037	0.00952253	0.00404867	0.00595843	0.0347073	0.00317982	0.00763745	0.0390003
Indole-3-Acetate	254	17.51	130	694.046	2.32573	0.00196595	0.0447253	2.33224	0.0252079	0.00500568	0.0255963	0.0291516	0.0242331	0.0315038	0.0229438	0.0178188	0.000451816	0.00056652	0.000653747	0.000601429	0.000518431	0.0272421
Gamma-Aminobutyric Acid	137	11.18	102	976.741	2.3589	0.000940783	0.0256834	2.11069	0.055871	0.0129361	0.0315	0.0566597	0.0736459	0.063814	0.0356617	0.073945	0.0061649	0.00684381	0.0393459	0.00631362	0.0131071	0.00584155
Galacturonic Acid	286	19.31	333	755.481	2.31084	0.000560365	0.0191225	0.528541	0.00101671	0.00070484	0.00101116	0.00109971	0.000940962	0.00096365	0.000920702	0.00116408	0.000600192	0.00057858	0.000812103	0.000646223	0.000877219	0.000714722
Mannitol	418	26.92	174	814.313	2.02548	0.00580487	0.0834068	0.447665	0.0406145	0.0297797	0.0471285	0.0469125	0.0358267	0.0346285	0.038385	0.040806	0.0227201	0.0268278	0.0271361	0.0318267	0.037997	0.0321708
Alanine-Alanine	109	9.75	116	848.05	1.70884	0.0229986	0.272983	0.395002	0.011088	0.00843228	0.0117822	0.013642	0.0111878	0.00941845	0.00923807	0.0112593	0.00970484	0.00863187	0.00512266	0.0101322	0.00906688	0.00793524
Dodecanoic Acid, Isopropanol Ester	121	10.18	102	776.417	2.22	0.0014591	0.0362123	0.311362	0.189808	0.152963	0.196221	0.211007	0.19226	0.174125	0.177555	0.187681	0.16339	0.149538	0.12557	0.171579	0.158485	0.149216
Oxamic Acid	39	6.87	147	928.967	2.20439	0.00255451	0.049813	0.25856	0.0183897	0.0153723	0.017467	0.0195229	0.0201477	0.0196088	0.0172549	0.0163365	0.0154051	0.0153567	0.0155379	0.0155761	0.016726	0.0136321
Piperidone	20	5.98	156	878.735	1.92231	0.0111139	0.151705	0.118212	0.00502265	0.00462751	0.00528369	0.00498145	0.00475702	0.0051049	0.00516877	0.00484009	0.00480474	0.0046148	0.00430326	0.00494794	0.00467172	0.00442262
Beta-Hydroxymyristic Acid	174	13.09	233	866.08	1.67363	0.0313913	0.342793	-0.39501	0.00143485	0.00188676	0.000946346	0.00120193	0.00148712	0.00177514	0.00140758	0.00179098	0.00180553	0.00190195	0.0023648	0.00174233	0.00148052	0.00202542
3-Aminoisobutyric Acid	125	10.42	174	953.056	2.08828	0.00559419	0.0834068	-0.40141	0.728808	0.962608	0.720612	0.623456	0.793407	0.763973	0.605005	0.866395	0.79211	1.02642	0.999581	0.811304	1.06466	1.08158
Dihydroxymalonic Acid	272	18.63	221	871.996	2.08431	0.00469427	0.0753844	-0.477632	0.0015774	0.00219646	0.00119967	0.00130845	0.00129788	0.00220614	0.00170643	0.00174582	0.00206413	0.00230743	0.00208013	0.00248903	0.00215904	0.00207898
Itaconic Acid	155	12.05	147	906.011	2.33597	0.000697998	0.0211726	-0.497601	0.0108054	0.0152557	0.0117171	0.00957663	0.00898162	0.00942927	0.0112381	0.0138896	0.0144013	0.0175037	0.0140995	0.0160161	0.0145619	0.0149518
Maleic Acid	138	11.2	147	932.518	2.04422	0.0031829	0.0579288	-0.518929	0.388369	0.556491	0.254563	0.312107	0.422071	0.497294	0.362755	0.481425	0.471778	0.599754	0.588381	0.552445	0.542917	0.583671
Dehydroabietic Acid	527	36.24	239	663.895	2.53596	0.000121618	0.00474311	-0.546745	0.00218938	0.00319822	0.00210284	0.00228456	0.00226375	0.00205598	0.00216044	0.00226872	0.00255947	0.0035028	0.00311256	0.00305857	0.0037012	0.00325475
Dodecanol	195	14.3	243	795.664	2.59314	2.88373e-05	0.00196815	-0.567297	0.00284851	0.00422077	0.00313928	0.00258721	0.00255612	0.00284521	0.00315739	0.00280588	0.00428164	0.0041014	0.00399692	0.00497111	0.00405708	0.00391647
Sinapinic Acid	495	33.66	368	904.715	1.9018	0.0137885	0.179251	-0.576176	0.246449	0.367428	0.199528	0.223374	0.302099	0.181779	0.28171	0.290201	0.240674	0.424694	0.416883	0.471291	0.334285	0.316744
3-Hydroxybenzoic Acid	282	19.11	267	891.902	2.64136	1.24366e-06	0.00016976	-0.62965	0.00241276	0.003733	0.00213613	0.00217007	0.00238755	0.00244133	0.00244556	0.00289593	0.00344943	0.00374758	0.00388276	0.00387628	0.00373558	0.0037064
4-Methylbenzenesulfonamide	169	12.8	228	763.518	1.71506	0.0432316	0.453932	-0.63473	0.00130932	0.00203291	0.000918877	0.000718841	0.00167693	0.00112442	0.00127798	0.00213889	0.00167242	0.0023165	0.00301836	0.0016779	0.00151757	0.00199474
Scopoletin	37	6.79	234	785.526	2.11549	0.00347428	0.0592799	-0.635942	0.00156264	0.00242827	0.00163926	0.00145084	0.00136525	0.00191071	0.00195833	0.00105147	0.0027235	0.0023352	0.00175079	0.00296622	0.00263422	0.0021597
Phytol	175	13.15	143	763.58	2.42547	7.97619e-05	0.00362917	-0.710371	0.000837329	0.00137006	0.00080092	0.000577138	0.000735935	0.000964366	0.000977799	0.000967813	0.00140209	0.00114946	0.00137227	0.00152633	0.00135335	0.00141685
Glucose D7 Labeled	503	34.23	249	645.489	2.18837	0.00252796	0.049813	-0.758456	0.0176695	0.0298911	0.0160635	0.0125534	0.022275	0.0159619	0.0159808	0.0231822	0.0185963	0.0367923	0.0278017	0.0327356	0.0317268	0.0316937
Trehalose-6-Phosphate	335	21.65	271	675.07	1.79747	0.0302024	0.342793	-0.861138	0.00131981	0.00239739	0.00121442	0.00127689	0.000805518	0.000956987	0.00216126	0.00150376	0.00228008	0.00235206	0.00120457	0.00362028	0.0032932	0.00163414
Uracil	152	11.93	241	961.295	2.59504	2.81465e-06	0.000256133	-1.08401	0.00459048	0.00973147	0.00378423	0.00333541	0.00402887	0.00566813	0.00526389	0.00546232	0.00841691	0.00977206	0.011109	0.0102383	0.00939566	0.00945691
Thymine	205	14.93	255	855.447	2.67979	2.69282e-07	7.3514e-05	-1.1574	0.00235328	0.00524909	0.00201871	0.00189808	0.00211932	0.00254803	0.00285818	0.00267737	0.00472352	0.00500254	0.00534217	0.00601924	0.0051695	0.00523759
Coniferin	624	45.3	117	811.805	2.44776	3.83818e-05	0.00209564	-1.98155	0.00492962	0.0194679	0.00390834	0.00744084	0.00322445	0.00289192	0.00203554	0.0100766	0.0142247	0.0168696	0.0193406	0.021129	0.0191423	0.0261015
